# Supplementary material for: Cryo-EM structure of TFIIH/Rad4–Rad23–Rad33 in damaged DNA opening in nucleotide excision repair
Source: Nat Commun. 2021 Jun 7;12:3338. doi: 10.1038/s41467-021-23684-x (PMC8184850; doi:10.1038/s41467-021-23684-x)
Supplement: Supplementary file 9 — Source Data [file 41467_2021_23684_MOESM9_ESM.xlsx]

## Sheet: SupplementalFigure1B
Volume (mLs)	control	reaction 1
0.0016667	0.00052	0
0.0033334	0.000522	2.9e-05
0.0050001	0.000514	5e-05
0.0066668	0.000499	3.5e-05
0.0083335	0.000489	3.5e-05
0.0100002	0.000479	3.5e-05
0.0116669	0.000477	3.6e-05
0.0133336	0.00047	3.9e-05
0.0150003	0.000458	4.3e-05
0.016667	0.000439	3.7e-05
0.0183337	0.000441	3.3e-05
0.0200004	0.000431	3.2e-05
0.0216671	0.000429	4.2e-05
0.0233338	0.000418	3e-05
0.0250005	0.000421	3.9e-05
0.0266672	0.000401	2.7e-05
0.0283339	0.000395	3e-05
0.0300006	0.000397	2.7e-05
0.0316673	0.000399	2.6e-05
0.033334	0.000383	2.6e-05
0.0350007	0.000389	2.9e-05
0.0366674	0.000387	2.4e-05
0.0383341	0.000377	2e-05
0.0400008	0.000388	1.8e-05
0.0416675	0.000366	2.1e-05
0.0433342	0.000378	2.5e-05
0.0450009	0.000376	2.6e-05
0.0466676	0.00037	2e-05
0.0483343	0.000372	2.2e-05
0.050001	0.00037	1.6e-05
0.0516677	0.000365	2.5e-05
0.0533344	0.000366	2.8e-05
0.0550011	0.000356	2.4e-05
0.0566678	0.000358	3.1e-05
0.0583345	0.000352	2.6e-05
0.0600012	0.000352	2.3e-05
0.0616679	0.000341	3.2e-05
0.0633346	0.000338	2.5e-05
0.0650013	0.000334	2.7e-05
0.066668	0.000331	2.6e-05
0.0683347	0.000326	2.4e-05
0.0700014	0.000327	3e-05
0.0716681	0.000318	2.8e-05
0.0733348	0.000318	4.8e-05
0.0750015	0.000315	4.2e-05
0.0766682	0.000317	3.6e-05
0.0783349	0.000316	4.5e-05
0.0800016	0.000311	4.7e-05
0.0816683	0.000304	4.9e-05
0.083335	0.000304	5e-05
0.0850017	0.000297	5.3e-05
0.0866684	0.000298	5e-05
0.0883351	0.000293	5.1e-05
0.0900018	0.000288	4.8e-05
0.0916685	0.000292	4.6e-05
0.0933352	0.00028	5.3e-05
0.0950019	0.000282	5.3e-05
0.0966686	0.000279	4.5e-05
0.0983353	0.000277	4.9e-05
0.100002	0.000264	4.7e-05
0.101669	0.000268	5e-05
0.103335	0.00026	3.7e-05
0.105002	0.000262	3.3e-05
0.106669	0.000251	3.9e-05
0.108336	0.000251	4.1e-05
0.110002	0.000238	4.8e-05
0.111669	0.000241	5.2e-05
0.113336	0.000235	5.3e-05
0.115002	0.000232	6.2e-05
0.116669	0.000232	5.4e-05
0.118336	0.000223	6.2e-05
0.120002	0.00022	6.2e-05
0.121669	0.000222	6.4e-05
0.123336	0.000215	6.1e-05
0.125002	0.000209	6.1e-05
0.126669	0.000208	6.8e-05
0.128336	0.000206	7.6e-05
0.130003	0.000196	5.9e-05
0.131669	0.000198	5.9e-05
0.133336	0.000195	6.2e-05
0.135003	0.000183	6e-05
0.136669	0.000184	5.9e-05
0.138336	0.00018	5.1e-05
0.140003	0.000184	5.3e-05
0.14167	0.000174	4.4e-05
0.143336	0.00018	4.4e-05
0.145003	0.00017	4.6e-05
0.14667	0.000167	4.5e-05
0.148336	0.000177	4.2e-05
0.150003	0.000175	3.5e-05
0.15167	0.000173	3.1e-05
0.153336	0.000169	3.6e-05
0.155003	0.000169	3.4e-05
0.15667	0.000167	4.2e-05
0.158336	0.000164	4e-05
0.160003	0.000161	4.1e-05
0.16167	0.000162	4.2e-05
0.163337	0.000168	4.2e-05
0.165003	0.000157	4.2e-05
0.16667	0.000153	4.8e-05
0.168337	0.000151	4.8e-05
0.170003	0.000157	5.1e-05
0.17167	0.000146	5.6e-05
0.173337	0.000142	6e-05
0.175004	0.000141	5.3e-05
0.17667	0.000131	5.7e-05
0.178337	0.00013	5.7e-05
0.180004	0.000127	5.2e-05
0.18167	0.000119	5.5e-05
0.183337	0.000121	5.4e-05
0.185004	0.000116	5.6e-05
0.18667	0.00012	5.6e-05
0.188337	0.000115	5e-05
0.190004	0.000108	5e-05
0.19167	0.000112	4.6e-05
0.193337	0.000102	4.6e-05
0.195004	0.000102	4.6e-05
0.196671	0.000101	5.4e-05
0.198337	9.7e-05	4.6e-05
0.200004	9.9e-05	4.8e-05
0.201671	9.6e-05	4.8e-05
0.203337	0.0001	4.5e-05
0.205004	9.3e-05	6e-05
0.206671	0.000103	5.7e-05
0.208338	0.000102	5.2e-05
0.210004	9.1e-05	5.2e-05
0.211671	8.8e-05	6.9e-05
0.213338	7.7e-05	6.7e-05
0.215004	7.9e-05	7.4e-05
0.216671	8.9e-05	7.3e-05
0.218338	7.9e-05	7.5e-05
0.220004	7.5e-05	7.3e-05
0.221671	7.9e-05	7.1e-05
0.223338	6.6e-05	6.9e-05
0.225004	7e-05	6.9e-05
0.226671	6.7e-05	7.2e-05
0.228338	6.1e-05	7.3e-05
0.230005	5.7e-05	7.8e-05
0.231671	5e-05	7e-05
0.233338	4.9e-05	7.6e-05
0.235005	4.8e-05	7.1e-05
0.236671	5.2e-05	6.3e-05
0.238338	4.6e-05	6.4e-05
0.240005	3.4e-05	6.8e-05
0.241672	3.5e-05	6.9e-05
0.243338	3.2e-05	7e-05
0.245005	3.7e-05	7e-05
0.246672	3.2e-05	7.5e-05
0.248338	2.8e-05	7.2e-05
0.250005	2.1e-05	7.7e-05
0.251672	2.5e-05	8e-05
0.253338	2.4e-05	8.1e-05
0.255005	2.2e-05	7.3e-05
0.256672	2.1e-05	8e-05
0.258339	2e-05	7.7e-05
0.260005	2.4e-05	7.8e-05
0.261672	1.7e-05	9e-05
0.263339	1.5e-05	7.7e-05
0.265005	1.5e-05	7e-05
0.266672	1.2e-05	7.3e-05
0.268339	0	7.3e-05
0.270005	3e-06	6.9e-05
0.271672	6e-06	6.9e-05
0.273339	2.3e-05	5.7e-05
0.275006	5.3e-05	7.8e-05
0.276672	0.000144	7.8e-05
0.278339	0.000308	0.000104
0.280006	0.000578	0.00013
0.281672	0.000976	0.000186
0.283339	0.00143	0.000364
0.285006	0.00191	0.000722
0.286672	0.0023	0.00118
0.288339	0.00257	0.00167
0.290006	0.00274	0.00206
0.291673	0.00286	0.00237
0.293339	0.00296	0.00262
0.295006	0.00306	0.00281
0.296673	0.00318	0.00303
0.298339	0.0033	0.00324
0.300006	0.00343	0.00346
0.301673	0.00357	0.0037
0.303339	0.00368	0.00392
0.305006	0.00379	0.00412
0.306673	0.00387	0.00432
0.308339	0.00393	0.00445
0.310006	0.00398	0.0046
0.311673	0.00403	0.00473
0.31334	0.00406	0.00484
0.315006	0.00411	0.00493
0.316673	0.00414	0.00501
0.31834	0.00417	0.00507
0.320006	0.00418	0.00511
0.321673	0.00421	0.00515
0.32334	0.00425	0.00518
0.325006	0.00427	0.00522
0.326673	0.00431	0.00522
0.32834	0.00434	0.00524
0.330007	0.00438	0.00527
0.331673	0.00443	0.0053
0.33334	0.00449	0.00535
0.335007	0.00456	0.00538
0.336673	0.00464	0.00544
0.33834	0.00473	0.0055
0.340007	0.00483	0.00557
0.341674	0.00496	0.00564
0.34334	0.00507	0.00572
0.345007	0.00521	0.00582
0.346674	0.00535	0.00592
0.34834	0.0055	0.00603
0.350007	0.00566	0.00615
0.351674	0.00581	0.00628
0.35334	0.00596	0.00641
0.355007	0.00611	0.00653
0.356674	0.00624	0.00666
0.358341	0.00636	0.00678
0.360007	0.00645	0.00689
0.361674	0.0065	0.00699
0.363341	0.00653	0.00707
0.365007	0.00651	0.00713
0.366674	0.00644	0.00715
0.368341	0.00632	0.00714
0.370007	0.00615	0.00708
0.371674	0.00593	0.00697
0.373341	0.00568	0.00682
0.375007	0.0054	0.00662
0.376674	0.0051	0.00639
0.378341	0.00479	0.00613
0.380008	0.00449	0.00584
0.381674	0.00418	0.00554
0.383341	0.0039	0.00522
0.385008	0.00362	0.00491
0.386674	0.00337	0.00461
0.388341	0.00315	0.00431
0.390008	0.00295	0.00404
0.391674	0.00278	0.00377
0.393341	0.00263	0.00354
0.395008	0.00252	0.00332
0.396675	0.00244	0.00313
0.398341	0.0024	0.00296
0.400008	0.0024	0.00281
0.401675	0.00249	0.00269
0.403341	0.00274	0.00257
0.405008	0.00367	0.00248
0.406675	0.0058	0.00239
0.408342	0.00817	0.00234
0.410008	0.00829	0.00229
0.411675	0.00761	0.00226
0.413342	0.00732	0.00228
0.415008	0.00794	0.00239
0.416675	0.00841	0.00276
0.418342	0.00886	0.00338
0.420008	0.0091	0.00447
0.421675	0.00917	0.00519
0.423342	0.00912	0.00548
0.425009	0.00891	0.00533
0.426675	0.00861	0.00497
0.428342	0.00825	0.0049
0.430009	0.00787	0.00513
0.431675	0.00748	0.00559
0.433342	0.00714	0.00598
0.435009	0.00683	0.00634
0.436675	0.00653	0.00671
0.438342	0.00626	0.00701
0.440009	0.00602	0.0072
0.441675	0.00583	0.00734
0.443342	0.00573	0.00743
0.445009	0.00578	0.0075
0.446676	0.00598	0.0076
0.448342	0.00625	0.00775
0.450009	0.00647	0.00791
0.451676	0.0066	0.00808
0.453342	0.00663	0.00822
0.455009	0.00662	0.00837
0.456676	0.00662	0.00849
0.458342	0.00671	0.00858
0.460009	0.00701	0.00864
0.461676	0.00755	0.00865
0.463343	0.00831	0.00863
0.465009	0.00921	0.00859
0.466676	0.0101	0.00855
0.468343	0.0109	0.00852
0.470009	0.0116	0.0085
0.471676	0.012	0.00846
0.473343	0.0122	0.00839
0.475009	0.0121	0.0083
0.476676	0.0119	0.00822
0.478343	0.0116	0.00814
0.48001	0.0111	0.00805
0.481676	0.0106	0.00795
0.483343	0.0101	0.00783
0.48501	0.00965	0.0077
0.486676	0.00917	0.00761
0.488343	0.00873	0.00762
0.49001	0.00833	0.00799
0.491677	0.00796	0.00904
0.493343	0.00763	0.0108
0.49501	0.00733	0.0129
0.496677	0.00704	0.0151
0.498343	0.00676	0.017
0.50001	0.0065	0.0185
0.501677	0.00626	0.0194
0.503343	0.00604	0.0197
0.50501	0.00581	0.0195
0.506677	0.0056	0.019
0.508343	0.00541	0.0182
0.51001	0.00523	0.0174
0.511677	0.00507	0.0165
0.513344	0.00493	0.0157
0.51501	0.0048	0.0149
0.516677	0.00467	0.0141
0.518344	0.00455	0.0135
0.52001	0.00445	0.0128
0.521677	0.00434	0.0123
0.523344	0.00425	0.0118
0.525011	0.00416	0.0113
0.526677	0.00406	0.0109
0.528344	0.00397	0.0105
0.530011	0.00389	0.0101
0.531677	0.00382	0.0098
0.533344	0.00373	0.00946
0.535011	0.00367	0.00916
0.536677	0.00362	0.00887
0.538344	0.00357	0.00859
0.540011	0.0035	0.00833
0.541678	0.00344	0.00809
0.543344	0.0034	0.00786
0.545011	0.00336	0.00764
0.546678	0.00331	0.00744
0.548344	0.00326	0.00725
0.550011	0.00322	0.00708
0.551678	0.00316	0.00691
0.553344	0.00311	0.00676
0.555011	0.00304	0.00662
0.556678	0.00299	0.00649
0.558345	0.00293	0.00635
0.560011	0.00287	0.00622
0.561678	0.00282	0.00608
0.563345	0.00276	0.00595
0.565011	0.00272	0.00581
0.566678	0.00266	0.00568
0.568345	0.0026	0.00554
0.570011	0.00255	0.00539
0.571678	0.00249	0.00525
0.573345	0.00244	0.00511
0.575012	0.00239	0.00498
0.576678	0.00235	0.00486
0.578345	0.0023	0.00474
0.580012	0.00226	0.00465
0.581678	0.00222	0.0046
0.583345	0.00218	0.00459
0.585012	0.00214	0.00462
0.586678	0.00211	0.00469
0.588345	0.00209	0.00478
0.590012	0.00208	0.00485
0.591678	0.0021	0.00491
0.593345	0.00214	0.00494
0.595012	0.0022	0.00491
0.596679	0.00229	0.00483
0.598345	0.00238	0.00471
0.600012	0.00247	0.00456
0.601679	0.00255	0.00438
0.603345	0.0026	0.00422
0.605012	0.00262	0.00403
0.606679	0.00259	0.00386
0.608345	0.00256	0.00371
0.610012	0.00249	0.00357
0.611679	0.00241	0.00344
0.613346	0.00231	0.00333
0.615012	0.00222	0.00324
0.616679	0.00213	0.00315
0.618346	0.00204	0.0031
0.620012	0.00196	0.00305
0.621679	0.00188	0.003
0.623346	0.00182	0.00296
0.625012	0.00175	0.00292
0.626679	0.0017	0.00289
0.628346	0.00165	0.00284
0.630013	0.0016	0.0028
0.631679	0.00156	0.00276
0.633346	0.00152	0.0027
0.635013	0.00148	0.00268
0.636679	0.00144	0.00266
0.638346	0.0014	0.00266
0.640013	0.00136	0.00271
0.641679	0.00133	0.00277
0.643346	0.0013	0.00286
0.645013	0.00127	0.00298
0.64668	0.00127	0.00312
0.648346	0.00128	0.00324
0.650013	0.00134	0.00336
0.65168	0.0014	0.00345
0.653346	0.00152	0.00349
0.655013	0.00166	0.0035
0.65668	0.00181	0.00347
0.658346	0.00198	0.0034
0.660013	0.00215	0.00329
0.66168	0.00227	0.00316
0.663347	0.00235	0.00302
0.665013	0.00237	0.00288
0.66668	0.00235	0.00274
0.668347	0.00228	0.00259
0.670013	0.00219	0.00247
0.67168	0.00205	0.00235
0.673347	0.00191	0.00225
0.675014	0.00178	0.00215
0.67668	0.00164	0.00209
0.678347	0.00152	0.00202
0.680014	0.00141	0.00197
0.68168	0.0013	0.00192
0.683347	0.00123	0.00189
0.685014	0.00116	0.00185
0.68668	0.00111	0.00182
0.688347	0.00107	0.0018
0.690014	0.00103	0.00177
0.691681	0.00101	0.00177
0.693347	0.000985	0.00175
0.695014	0.000965	0.00174
0.696681	0.000931	0.00173
0.698347	0.000906	0.00173
0.700014	0.000879	0.00172
0.701681	0.000848	0.00171
0.703347	0.000819	0.00172
0.705014	0.000788	0.0017
0.706681	0.000762	0.0017
0.708348	0.000735	0.00169
0.710014	0.000717	0.00168
0.711681	0.000686	0.00167
0.713348	0.000665	0.00164
0.715014	0.000653	0.00162
0.716681	0.00062	0.0016
0.718348	0.000602	0.00157
0.720014	0.000584	0.00154
0.721681	0.00056	0.00153
0.723348	0.000539	0.00148
0.725015	0.000522	0.00145
0.726681	0.000516	0.00141
0.728348	0.000507	0.00137
0.730015	0.000501	0.00135
0.731681	0.000488	0.00131
0.733348	0.000478	0.00127
0.735015	0.00047	0.00125
0.736681	0.000468	0.00121
0.738348	0.000454	0.0012
0.740015	0.000437	0.00116
0.741681	0.000435	0.00114
0.743348	0.000415	0.00112
0.745015	0.000417	0.00109
0.746682	0.000407	0.00108
0.748348	0.000401	0.00106
0.750015	0.0004	0.00105
0.751682	0.000398	0.00104
0.753348	0.000403	0.00104
0.755015	0.000418	0.00104
0.756682	0.000453	0.00105
0.758348	0.000505	0.00107
0.760015	0.000604	0.00109
0.761682	0.00076	0.00111
0.763349	0.00106	0.00115
0.765015	0.00157	0.00122
0.766682	0.00244	0.00131
0.768349	0.00386	0.00145
0.770015	0.00603	0.00171
0.771682	0.00908	0.00216
0.773349	0.0131	0.00293
0.775015	0.0181	0.00421
0.776682	0.0238	0.00622
0.778349	0.0299	0.00913
0.780016	0.0359	0.013
0.781682	0.0416	0.0179
0.783349	0.0465	0.0236
0.785016	0.0504	0.0297
0.786682	0.0531	0.0359
0.788349	0.0546	0.0417
0.790016	0.0549	0.0467
0.791682	0.0543	0.0508
0.793349	0.0528	0.0536
0.795016	0.0508	0.0552
0.796683	0.0483	0.0556
0.798349	0.0456	0.055
0.800016	0.0429	0.0535
0.801683	0.0403	0.0515
0.803349	0.0378	0.049
0.805016	0.0355	0.0464
0.806683	0.0335	0.0437
0.80835	0.0318	0.0411
0.810016	0.0303	0.0387
0.811683	0.029	0.0365
0.81335	0.0279	0.0346
0.815016	0.0269	0.0329
0.816683	0.0259	0.0314
0.81835	0.025	0.0302
0.820016	0.0241	0.029
0.821683	0.0233	0.028
0.82335	0.0224	0.027
0.825017	0.0215	0.0261
0.826683	0.0206	0.0251
0.82835	0.0196	0.0242
0.830017	0.0187	0.0233
0.831683	0.0178	0.0224
0.83335	0.0169	0.0215
0.835017	0.0161	0.0205
0.836683	0.0153	0.0196
0.83835	0.0145	0.0188
0.840017	0.0137	0.0179
0.841684	0.013	0.017
0.84335	0.0124	0.0162
0.845017	0.0118	0.0155
0.846684	0.0113	0.0148
0.84835	0.0107	0.0141
0.850017	0.0103	0.0135
0.851684	0.00984	0.0129
0.85335	0.00943	0.0123
0.855017	0.00904	0.0118
0.856684	0.00869	0.0113
0.858351	0.00833	0.0109
0.860017	0.008	0.0104
0.861684	0.00767	0.01
0.863351	0.00737	0.00962
0.865017	0.0071	0.00926
0.866684	0.00682	0.00892
0.868351	0.00657	0.00861
0.870017	0.00634	0.00833
0.871684	0.00613	0.00809
0.873351	0.00595	0.00791
0.875018	0.0058	0.00775
0.876684	0.00568	0.00765
0.878351	0.00559	0.00758
0.880018	0.00554	0.00759
0.881684	0.00553	0.0076
0.883351	0.00553	0.00765
0.885018	0.00557	0.00772
0.886684	0.00562	0.00781
0.888351	0.00568	0.00789
0.890018	0.00575	0.00795
0.891684	0.00582	0.00799
0.893351	0.00587	0.00804
0.895018	0.00593	0.00805
0.896685	0.00595	0.00802
0.898351	0.00598	0.00798
0.900018	0.00599	0.00792
0.901685	0.00598	0.00785
0.903351	0.00596	0.00776
0.905018	0.00591	0.00765
0.906685	0.00587	0.00753
0.908351	0.00579	0.00741
0.910018	0.00572	0.00727
0.911685	0.00565	0.00713
0.913352	0.00556	0.00699
0.915018	0.00545	0.00685
0.916685	0.00535	0.0067
0.918352	0.00525	0.00656
0.920018	0.00514	0.0064
0.921685	0.00502	0.00627
0.923352	0.00491	0.00612
0.925018	0.00479	0.00599
0.926685	0.00467	0.00585
0.928352	0.00458	0.00571
0.930019	0.00447	0.00557
0.931685	0.00436	0.00545
0.933352	0.00426	0.00532
0.935019	0.00417	0.00519
0.936685	0.00407	0.00508
0.938352	0.00398	0.00496
0.940019	0.0039	0.00484
0.941685	0.00381	0.00473
0.943352	0.00374	0.00463
0.945019	0.00366	0.00451
0.946686	0.00364	0.0044
0.948352	0.00362	0.00429
0.950019	0.00367	0.00418
0.951686	0.00377	0.00409
0.953352	0.00395	0.00398
0.955019	0.00421	0.00388
0.956686	0.00453	0.00379
0.958353	0.0049	0.00368
0.960019	0.00529	0.00358
0.961686	0.00565	0.0035
0.963353	0.00597	0.0034
0.965019	0.0062	0.0033
0.966686	0.00635	0.00322
0.968353	0.00639	0.00313
0.970019	0.00631	0.00304
0.971686	0.00617	0.00296
0.973353	0.00593	0.00289
0.97502	0.00564	0.00282
0.976686	0.00532	0.00275
0.978353	0.00499	0.00269
0.98002	0.00466	0.00263
0.981686	0.00434	0.00259
0.983353	0.00407	0.00254
0.98502	0.00383	0.00252
0.986686	0.00363	0.00251
0.988353	0.00347	0.00252
0.99002	0.00335	0.00259
0.991687	0.00325	0.00269
0.993353	0.00318	0.00287
0.99502	0.00312	0.00311
0.996687	0.00307	0.00343
0.998353	0.00303	0.00381
1.00002	0.00298	0.00424
1.00169	0.00293	0.00468
1.00335	0.00287	0.00512
1.00502	0.00282	0.00551
1.00669	0.00276	0.00582
1.00835	0.00268	0.00604
1.01002	0.00261	0.00616
1.01169	0.00255	0.00617
1.01335	0.00249	0.00608
1.01502	0.00243	0.00592
1.01669	0.00238	0.00569
1.01835	0.00232	0.00545
1.02002	0.0023	0.00517
1.02169	0.00226	0.0049
1.02335	0.00224	0.00465
1.02502	0.00222	0.00442
1.02669	0.00221	0.00423
1.02835	0.00219	0.00408
1.03002	0.00218	0.00396
1.03169	0.00217	0.00387
1.03335	0.00217	0.00381
1.03502	0.00216	0.00377
1.03669	0.00218	0.00375
1.03835	0.00218	0.00372
1.04002	0.00218	0.00371
1.04169	0.00219	0.0037
1.04335	0.0022	0.00371
1.04502	0.00221	0.00371
1.04669	0.00222	0.00372
1.04835	0.00223	0.00373
1.05002	0.00223	0.00373
1.05169	0.00223	0.00374
1.05335	0.00224	0.00376
1.05502	0.00223	0.00376
1.05669	0.00222	0.00377
1.05835	0.00222	0.00375
1.06002	0.00221	0.00375
1.06169	0.00221	0.00372
1.06335	0.00221	0.0037
1.06502	0.00223	0.00365
1.06669	0.00226	0.0036
1.06835	0.00233	0.00354
1.07002	0.00247	0.00346
1.07169	0.00269	0.00339
1.07335	0.00302	0.00331
1.07502	0.00345	0.00322
1.07669	0.00398	0.00312
1.07835	0.00459	0.00303
1.08002	0.00521	0.00293
1.08169	0.00582	0.00283
1.08336	0.00637	0.00273
1.08502	0.00682	0.00264
1.08669	0.00711	0.00254
1.08836	0.00727	0.00246
1.09002	0.00726	0.00239
1.09169	0.00712	0.00231
1.09336	0.00686	0.00224
1.09502	0.00652	0.00218
1.09669	0.00611	0.00212
1.09836	0.00567	0.00207
1.10002	0.00522	0.00203
1.10169	0.00479	0.00198
1.10336	0.0044	0.00194
1.10502	0.00406	0.00191
1.10669	0.00377	0.00187
1.10836	0.00354	0.00184
1.11002	0.00334	0.00179
1.11169	0.0032	0.00173
1.11336	0.00307	0.00167
1.11502	0.00298	0.00164
1.11669	0.0029	0.0016
1.11836	0.00283	0.00157
1.12002	0.00275	0.00154
1.12169	0.00268	0.00152
1.12336	0.00259	0.00153
1.12502	0.00251	0.00158
1.12669	0.00243	0.0017
1.12836	0.00234	0.00191
1.13002	0.00226	0.00221
1.13169	0.00217	0.00264
1.13336	0.00208	0.00319
1.13502	0.00201	0.00381
1.13669	0.00194	0.00448
1.13836	0.00187	0.00513
1.14002	0.00181	0.0057
1.14169	0.00174	0.00618
1.14336	0.00167	0.00651
1.14502	0.00161	0.00667
1.14669	0.00156	0.00668
1.14836	0.0015	0.00654
1.15002	0.00144	0.00629
1.15169	0.0014	0.00596
1.15336	0.00134	0.0056
1.15502	0.00129	0.00521
1.15669	0.00125	0.00482
1.15836	0.0012	0.00449
1.16002	0.00115	0.00418
1.16169	0.0011	0.00394
1.16336	0.00106	0.00375
1.16502	0.00103	0.00359
1.16669	0.000994	0.00347
1.16836	0.00096	0.00338
1.17002	0.000935	0.00327
1.17169	0.000896	0.00318
1.17336	0.000875	0.0031
1.17502	0.000851	0.00299
1.17669	0.000825	0.0029
1.17836	0.000801	0.00279
1.18002	0.000786	0.00269
1.18169	0.000768	0.00259
1.18336	0.000752	0.00248
1.18502	0.000747	0.00238
1.18669	0.000728	0.00229
1.18836	0.000716	0.00221
1.19002	0.000695	0.00214
1.19169	0.000692	0.00207
1.19336	0.000675	0.00201
1.19502	0.000667	0.00195
1.19669	0.000657	0.00189
1.19836	0.00065	0.00185
1.20002	0.000643	0.0018
1.20169	0.000628	0.00176
1.20336	0.000617	0.00172
1.20502	0.000605	0.00169
1.20669	0.0006	0.00165
1.20836	0.000585	0.00163
1.21002	0.000572	0.00161
1.21169	0.000566	0.00159
1.21336	0.000561	0.00157
1.21502	0.000545	0.00156
1.21669	0.000533	0.00155
1.21836	0.000525	0.00153
1.22002	0.000512	0.00154
1.22169	0.000502	0.00153
1.22336	0.000499	0.00152
1.22502	0.000487	0.00152
1.22669	0.000476	0.00151
1.22836	0.000465	0.00152
1.23002	0.00046	0.00151
1.23169	0.000442	0.00152
1.23336	0.000443	0.00153
1.23502	0.000424	0.00153
1.23669	0.000416	0.00153
1.23836	0.000402	0.00153
1.24002	0.000397	0.00154
1.24169	0.000395	0.00154
1.24336	0.00038	0.00153
1.24502	0.000372	0.00152
1.24669	0.000363	0.0015
1.24836	0.000354	0.00149
1.25002	0.000348	0.00147
1.25169	0.000345	0.00145
1.25336	0.000342	0.00142
1.25503	0.000329	0.00139
1.25669	0.000322	0.00137
1.25836	0.000323	0.00134
1.26003	0.000313	0.00132
1.26169	0.000308	0.0013
1.26336	0.000312	0.00127
1.26503	0.000305	0.00127
1.26669	0.000296	0.00124
1.26836	0.0003	0.00123
1.27003	0.00029	0.00122
1.27169	0.000283	0.00121
1.27336	0.000289	0.00121
1.27503	0.000281	0.00119
1.27669	0.000271	0.00118
1.27836	0.000277	0.00117
1.28003	0.000274	0.00116
1.28169	0.000267	0.00115
1.28336	0.000269	0.00114
1.28503	0.000265	0.00114
1.28669	0.00026	0.00112
1.28836	0.000254	0.0011
1.29003	0.000252	0.0011
1.29169	0.000251	0.00107
1.29336	0.000251	0.00105
1.29503	0.000246	0.00104
1.29669	0.00024	0.00103
1.29836	0.000229	0.00102
1.30003	0.000223	0.00101
1.30169	0.00022	0.00101
1.30336	0.000215	0.000994
1.30503	0.000213	0.000992
1.30669	0.0002	0.000985
1.30836	0.000211	0.000993
1.31003	0.000203	0.000989
1.31169	0.000195	0.001
1.31336	0.00019	0.00103
1.31503	0.000184	0.00102
1.31669	0.000188	0.00102
1.31836	0.000184	0.00102
1.32003	0.00018	0.00102
1.32169	0.000187	0.00101
1.32336	0.000176	0.00101
1.32503	0.000187	0.00103
1.32669	0.000189	0.00105
1.32836	0.00019	0.00108
1.33003	0.000187	0.0011
1.33169	0.000195	0.00114
1.33336	0.000198	0.00119
1.33503	0.000196	0.00125
1.33669	0.00021	0.00129
1.33836	0.000215	0.00134
1.34003	0.000214	0.00137
1.34169	0.000229	0.00139
1.34336	0.000235	0.0014
1.34503	0.000236	0.00141
1.34669	0.000236	0.00142
1.34836	0.000236	0.00142
1.35003	0.000242	0.00143
1.35169	0.000243	0.00143
1.35336	0.000255	0.00144
1.35503	0.000255	0.00144
1.35669	0.000271	0.00145
1.35836	0.000277	0.00146
1.36003	0.000274	0.00148
1.36169	0.000284	0.00149
1.36336	0.000286	0.00152
1.36503	0.000292	0.00156
1.36669	0.000306	0.00162
1.36836	0.000302	0.00168
1.37003	0.000315	0.00174
1.37169	0.000321	0.00181
1.37336	0.000327	0.00186
1.37503	0.000334	0.0019
1.37669	0.000343	0.00193
1.37836	0.000346	0.00194
1.38003	0.000357	0.00193
1.38169	0.000366	0.0019
1.38336	0.000377	0.00186
1.38503	0.00038	0.0018
1.38669	0.000387	0.00173
1.38836	0.000398	0.00166
1.39003	0.000399	0.0016
1.39169	0.000406	0.00155
1.39336	0.000411	0.00148
1.39503	0.000421	0.00144
1.39669	0.000428	0.00141
1.39836	0.000434	0.00139
1.40003	0.000443	0.00138
1.40169	0.000437	0.00139
1.40336	0.00045	0.00142
1.40503	0.000461	0.00147
1.40669	0.000471	0.00152
1.40836	0.000482	0.00159
1.41003	0.0005	0.00165
1.41169	0.000497	0.00173
1.41336	0.000507	0.00179
1.41503	0.000525	0.00182
1.4167	0.000531	0.00184
1.41836	0.000547	0.00186
1.42003	0.000552	0.00185
1.4217	0.000578	0.00182
1.42336	0.000589	0.0018
1.42503	0.000595	0.00175
1.4267	0.000629	0.00171
1.42836	0.000638	0.00167
1.43003	0.000655	0.00163
1.4317	0.00067	0.00159
1.43336	0.00069	0.00155
1.43503	0.000697	0.00151
1.4367	0.000713	0.00147
1.43836	0.000727	0.00145
1.44003	0.000742	0.00143
1.4417	0.000751	0.00139
1.44336	0.000756	0.00137
1.44503	0.000774	0.00134
1.4467	0.000782	0.00133
1.44836	0.00079	0.00132
1.45003	0.000804	0.0013
1.4517	0.000814	0.0013
1.45336	0.000832	0.00129
1.45503	0.000853	0.00128
1.4567	0.000881	0.00127
1.45836	0.000912	0.00126
1.46003	0.00095	0.00126
1.4617	0.000973	0.00126
1.46336	0.001	0.00126
1.46503	0.00103	0.00126
1.4667	0.00105	0.00125
1.46836	0.0011	0.00125
1.47003	0.00113	0.00124
1.4717	0.00118	0.00123
1.47336	0.00122	0.00122
1.47503	0.00124	0.00122
1.4767	0.00128	0.0012
1.47836	0.00131	0.0012
1.48003	0.00137	0.00119
1.4817	0.00146	0.00118
1.48336	0.00156	0.00118
1.48503	0.00168	0.00117
1.4867	0.00179	0.00117
1.48836	0.00187	0.00116
1.49003	0.00194	0.00116
1.4917	0.002	0.00115
1.49336	0.00206	0.00114
1.49503	0.00208	0.00115
1.4967	0.00209	0.00113
1.49836	0.00209	0.00113
1.50003	0.00207	0.00113
1.5017	0.00204	0.00112
1.50336	0.00199	0.00112
1.50503	0.00195	0.00111
1.5067	0.0019	0.00111
1.50836	0.00186	0.00112
1.51003	0.00184	0.00112
1.5117	0.0018	0.00113
1.51336	0.0018	0.00114
1.51503	0.00179	0.00116
1.5167	0.00178	0.00118
1.51836	0.0018	0.0012
1.52003	0.00183	0.00122
1.5217	0.00188	0.00124
1.52336	0.00194	0.00124
1.52503	0.00198	0.00125
1.5267	0.00201	0.00125
1.52836	0.00201	0.00124
1.53003	0.002	0.00124
1.5317	0.00198	0.00125
1.53336	0.00194	0.00126
1.53503	0.0019	0.0013
1.5367	0.00185	0.00138
1.53836	0.00179	0.00152
1.54003	0.00174	0.00173
1.5417	0.00168	0.002
1.54336	0.00165	0.00234
1.54503	0.00161	0.00272
1.5467	0.00158	0.0031
1.54836	0.00154	0.00346
1.55003	0.00153	0.00376
1.5517	0.0015	0.00398
1.55336	0.00148	0.00412
1.55503	0.00147	0.00418
1.5567	0.00147	0.00415
1.55836	0.00145	0.00406
1.56003	0.00145	0.00391
1.5617	0.00144	0.00374
1.56336	0.00143	0.00356
1.56503	0.00142	0.00335
1.5667	0.00142	0.00319
1.56836	0.0014	0.00304
1.57003	0.0014	0.00292
1.5717	0.00139	0.00282
1.57336	0.0014	0.00278
1.57503	0.00141	0.00276
1.5767	0.00143	0.00274
1.57836	0.00144	0.00273
1.58003	0.00147	0.00274
1.5817	0.00153	0.00273
1.58336	0.00166	0.00272
1.58503	0.00191	0.00269
1.5867	0.00234	0.00263
1.58837	0.00292	0.00258
1.59003	0.00355	0.00252
1.5917	0.00417	0.00244
1.59337	0.00467	0.00237
1.59503	0.00502	0.00231
1.5967	0.00523	0.00224
1.59837	0.00529	0.00218
1.60003	0.00526	0.00214
1.6017	0.00512	0.0021
1.60337	0.0049	0.00208
1.60503	0.00465	0.00208
1.6067	0.00438	0.00209
1.60837	0.00412	0.00211
1.61003	0.00389	0.00216
1.6117	0.00371	0.00223
1.61337	0.00359	0.00235
1.61503	0.00352	0.00249
1.6167	0.00348	0.00267
1.61837	0.00346	0.00284
1.62003	0.00343	0.00302
1.6217	0.00341	0.00317
1.62337	0.00336	0.00328
1.62503	0.0033	0.00335
1.6267	0.00325	0.00337
1.62837	0.00319	0.00334
1.63003	0.00313	0.00328
1.6317	0.00309	0.00319
1.63337	0.00308	0.00308
1.63503	0.00314	0.00298
1.6367	0.00326	0.00285
1.63837	0.00343	0.00274
1.64003	0.00359	0.00265
1.6417	0.00373	0.00256
1.64337	0.00383	0.00249
1.64503	0.00387	0.00244
1.6467	0.00387	0.00238
1.64837	0.00381	0.00233
1.65003	0.00372	0.00228
1.6517	0.0036	0.00224
1.65337	0.00345	0.0022
1.65503	0.00331	0.00215
1.6567	0.00315	0.0021
1.65837	0.00302	0.00205
1.66003	0.00291	0.00201
1.6617	0.0028	0.00197
1.66337	0.0027	0.00193
1.66503	0.00263	0.0019
1.6667	0.00257	0.00187
1.66837	0.00251	0.00184
1.67003	0.00246	0.0018
1.6717	0.00241	0.00178
1.67337	0.00238	0.00175
1.67503	0.00234	0.00173
1.6767	0.0023	0.00171
1.67837	0.00228	0.0017
1.68003	0.00226	0.00169
1.6817	0.00225	0.00167
1.68337	0.00225	0.00166
1.68503	0.00227	0.00166
1.6867	0.00232	0.00166
1.68837	0.00237	0.00165
1.69003	0.00243	0.00166
1.6917	0.00248	0.00166
1.69337	0.00253	0.00167
1.69503	0.00256	0.00169
1.6967	0.00259	0.00174
1.69837	0.00261	0.00179
1.70003	0.00265	0.00185
1.7017	0.00268	0.00193
1.70337	0.00271	0.002
1.70503	0.00276	0.00207
1.7067	0.00281	0.00211
1.70837	0.00287	0.00213
1.71003	0.00291	0.00214
1.7117	0.00295	0.00215
1.71337	0.00297	0.00213
1.71503	0.00299	0.00209
1.7167	0.00296	0.00206
1.71837	0.00293	0.00203
1.72003	0.00288	0.00201
1.7217	0.00282	0.00201
1.72337	0.00274	0.00204
1.72503	0.00267	0.00209
1.7267	0.00261	0.00216
1.72837	0.00254	0.00222
1.73003	0.00248	0.00228
1.7317	0.00243	0.00233
1.73337	0.00238	0.00236
1.73503	0.00233	0.00238
1.7367	0.00229	0.00238
1.73837	0.00226	0.00236
1.74003	0.00223	0.00233
1.7417	0.00219	0.00229
1.74337	0.00216	0.00226
1.74503	0.00213	0.00221
1.7467	0.00211	0.00219
1.74837	0.00209	0.00218
1.75004	0.00206	0.00217
1.7517	0.00205	0.00219
1.75337	0.00203	0.0022
1.75504	0.00203	0.00221
1.7567	0.00202	0.00222
1.75837	0.00202	0.00223
1.76004	0.00206	0.00222
1.7617	0.00216	0.00222
1.76337	0.00236	0.00219
1.76504	0.00269	0.00218
1.7667	0.00315	0.00216
1.76837	0.0037	0.00215
1.77004	0.00428	0.00213
1.7717	0.00481	0.00213
1.77337	0.00526	0.0021
1.77504	0.00561	0.00208
1.7767	0.0058	0.00206
1.77837	0.00586	0.00203
1.78004	0.0058	0.00202
1.7817	0.00565	0.002
1.78337	0.00541	0.00197
1.78504	0.00513	0.00195
1.7867	0.00482	0.00193
1.78837	0.00453	0.0019
1.79004	0.00425	0.00188
1.7917	0.00399	0.00186
1.79337	0.00379	0.00184
1.79504	0.0036	0.00181
1.7967	0.00345	0.0018
1.79837	0.0033	0.0018
1.80004	0.00319	0.00185
1.8017	0.00308	0.00187
1.80337	0.00298	0.00196
1.80504	0.00289	0.00209
1.8067	0.00282	0.00231
1.80837	0.00276	0.00264
1.81004	0.00269	0.00308
1.8117	0.00264	0.00361
1.81337	0.00261	0.0042
1.81504	0.0026	0.00475
1.8167	0.0026	0.00524
1.81837	0.00263	0.00561
1.82004	0.0027	0.00583
1.8217	0.00277	0.00591
1.82337	0.00287	0.00585
1.82504	0.00296	0.00568
1.8267	0.00303	0.00544
1.82837	0.00308	0.00515
1.83004	0.00312	0.00485
1.8317	0.00313	0.00455
1.83337	0.00311	0.00428
1.83504	0.00308	0.00405
1.8367	0.00303	0.00385
1.83837	0.00296	0.0037
1.84004	0.00289	0.00356
1.8417	0.00282	0.00343
1.84337	0.00276	0.0033
1.84504	0.00268	0.00318
1.8467	0.00262	0.00307
1.84837	0.00257	0.00297
1.85004	0.00254	0.00286
1.8517	0.0025	0.00277
1.85337	0.00248	0.00267
1.85504	0.00247	0.0026
1.8567	0.00245	0.00253
1.85837	0.00244	0.00248
1.86004	0.00244	0.00245
1.8617	0.00244	0.00245
1.86337	0.00245	0.00245
1.86504	0.00246	0.00249
1.8667	0.00247	0.00257
1.86837	0.0025	0.00267
1.87004	0.00253	0.00279
1.8717	0.00256	0.00291
1.87337	0.0026	0.00303
1.87504	0.00266	0.00313
1.8767	0.00272	0.00319
1.87837	0.00277	0.00321
1.88004	0.00283	0.00321
1.8817	0.00287	0.0032
1.88337	0.00291	0.00317
1.88504	0.00292	0.00313
1.8867	0.00292	0.00308
1.88837	0.0029	0.00304
1.89004	0.00288	0.00299
1.8917	0.00284	0.00294
1.89337	0.0028	0.00289
1.89504	0.00276	0.00284
1.8967	0.00272	0.0028
1.89837	0.00269	0.00274
1.90004	0.00265	0.0027
1.9017	0.00262	0.00266
1.90337	0.0026	0.00264
1.90504	0.00259	0.00263
1.9067	0.00256	0.00262
1.90837	0.00255	0.00263
1.91004	0.00253	0.00265
1.9117	0.00252	0.00268
1.91337	0.0025	0.00271
1.91504	0.00248	0.00273
1.91671	0.00245	0.00275
1.91837	0.00243	0.00275
1.92004	0.0024	0.00274
1.92171	0.00238	0.0027
1.92337	0.00234	0.00267
1.92504	0.00232	0.00263
1.92671	0.00228	0.00258
1.92837	0.00227	0.00254
1.93004	0.00224	0.0025
1.93171	0.00223	0.00248
1.93337	0.00222	0.00247
1.93504	0.00222	0.00249
1.93671	0.00225	0.0025
1.93837	0.00233	0.00254
1.94004	0.00248	0.00258
1.94171	0.00275	0.00262
1.94337	0.00318	0.00266
1.94504	0.00372	0.00268
1.94671	0.00437	0.00268
1.94837	0.00504	0.00268
1.95004	0.00568	0.00267
1.95171	0.00627	0.00265
1.95337	0.00678	0.00262
1.95504	0.00721	0.0026
1.95671	0.00757	0.00259
1.95837	0.00786	0.00256
1.96004	0.00812	0.00255
1.96171	0.00834	0.00254
1.96337	0.00856	0.00252
1.96504	0.00876	0.00251
1.96671	0.00893	0.00251
1.96837	0.00905	0.0025
1.97004	0.00912	0.0025
1.97171	0.00909	0.00252
1.97337	0.00897	0.00252
1.97504	0.00878	0.00254
1.97671	0.00851	0.00255
1.97837	0.00819	0.0026
1.98004	0.00783	0.00266
1.98171	0.00744	0.00274
1.98337	0.00706	0.00285
1.98504	0.00669	0.00298
1.98671	0.00636	0.00312
1.98837	0.00607	0.0033
1.99004	0.00582	0.00351
1.99171	0.00562	0.00378
1.99337	0.00544	0.0041
1.99504	0.0053	0.00442
1.99671	0.00519	0.00475
1.99837	0.00509	0.00505
2.00004	0.00501	0.00534
2.00171	0.00493	0.00566
2.00337	0.00487	0.00601
2.00504	0.0048	0.00643
2.00671	0.00473	0.00688
2.00837	0.00466	0.00731
2.01004	0.00458	0.00767
2.01171	0.0045	0.00794
2.01337	0.0044	0.00808
2.01504	0.00433	0.0081
2.01671	0.00424	0.00803
2.01837	0.00415	0.00791
2.02004	0.00406	0.00778
2.02171	0.00397	0.00772
2.02337	0.00389	0.00771
2.02504	0.00382	0.00781
2.02671	0.00374	0.00795
2.02837	0.00367	0.00808
2.03004	0.00362	0.00818
2.03171	0.00357	0.0082
2.03337	0.00352	0.00814
2.03504	0.00348	0.00797
2.03671	0.00345	0.00773
2.03837	0.00346	0.0074
2.04004	0.00347	0.00707
2.04171	0.00348	0.00673
2.04337	0.00353	0.00639
2.04504	0.0036	0.00608
2.04671	0.00368	0.00582
2.04837	0.00376	0.00559
2.05004	0.00384	0.00538
2.05171	0.0039	0.00519
2.05337	0.00395	0.00502
2.05504	0.004	0.00485
2.05671	0.00403	0.00469
2.05837	0.00403	0.00454
2.06004	0.00403	0.00442
2.06171	0.00402	0.00429
2.06337	0.00399	0.00419
2.06504	0.00395	0.0041
2.06671	0.00392	0.00401
2.06837	0.00388	0.00395
2.07004	0.00383	0.00388
2.07171	0.0038	0.00381
2.07337	0.00378	0.00376
2.07504	0.00379	0.0037
2.07671	0.0038	0.00365
2.07837	0.00384	0.00361
2.08004	0.00392	0.00355
2.08171	0.00398	0.00351
2.08338	0.00408	0.00347
2.08504	0.00417	0.00344
2.08671	0.00425	0.00341
2.08838	0.00434	0.00338
2.09004	0.00442	0.00337
2.09171	0.0045	0.00336
2.09338	0.00458	0.00334
2.09504	0.00466	0.00332
2.09671	0.00474	0.00331
2.09838	0.00482	0.00329
2.10004	0.0049	0.00327
2.10171	0.00497	0.00325
2.10338	0.00502	0.00322
2.10504	0.00506	0.00321
2.10671	0.00508	0.00322
2.10838	0.00508	0.00323
2.11004	0.00506	0.00325
2.11171	0.00504	0.00329
2.11338	0.00499	0.00335
2.11504	0.00495	0.00341
2.11671	0.00493	0.00348
2.11838	0.00494	0.00354
2.12004	0.00498	0.00361
2.12171	0.00514	0.00368
2.12338	0.00539	0.00376
2.12504	0.00575	0.00384
2.12671	0.00624	0.00392
2.12838	0.0068	0.00399
2.13004	0.00741	0.00405
2.13171	0.00801	0.00411
2.13338	0.00852	0.00415
2.13504	0.00892	0.00418
2.13671	0.00918	0.00424
2.13838	0.00929	0.00429
2.14004	0.00927	0.00436
2.14171	0.00914	0.00442
2.14338	0.00891	0.00447
2.14504	0.00864	0.00452
2.14671	0.00834	0.00455
2.14838	0.00802	0.00456
2.15004	0.00776	0.00455
2.15171	0.00753	0.00455
2.15338	0.00738	0.00453
2.15504	0.00736	0.00451
2.15671	0.00749	0.00448
2.15838	0.00779	0.00445
2.16004	0.00829	0.00442
2.16171	0.00894	0.00435
2.16338	0.00971	0.00429
2.16504	0.0105	0.00421
2.16671	0.0113	0.00414
2.16838	0.0121	0.00406
2.17004	0.0127	0.00401
2.17171	0.0131	0.00397
2.17338	0.0133	0.00395
2.17504	0.0134	0.00397
2.17671	0.0133	0.00404
2.17838	0.013	0.0042
2.18004	0.0126	0.00448
2.18171	0.0121	0.0049
2.18338	0.0116	0.00546
2.18504	0.011	0.00613
2.18671	0.0105	0.00685
2.18838	0.00993	0.00756
2.19004	0.00943	0.00817
2.19171	0.00901	0.00864
2.19338	0.00862	0.00892
2.19504	0.00828	0.00901
2.19671	0.00798	0.00893
2.19838	0.00771	0.00871
2.20004	0.00748	0.00841
2.20171	0.00725	0.00805
2.20338	0.00705	0.00771
2.20504	0.00685	0.00742
2.20671	0.00668	0.00721
2.20838	0.00652	0.00716
2.21004	0.00636	0.00726
2.21171	0.00623	0.00748
2.21338	0.00611	0.00779
2.21504	0.006	0.00819
2.21671	0.00594	0.00862
2.21838	0.00591	0.0091
2.22004	0.00593	0.00963
2.22171	0.00598	0.0102
2.22338	0.00605	0.0107
2.22504	0.00612	0.0111
2.22671	0.00619	0.0115
2.22838	0.00625	0.0117
2.23004	0.0063	0.0118
2.23171	0.00633	0.0118
2.23338	0.00635	0.0116
2.23504	0.00637	0.0114
2.23671	0.00635	0.011
2.23838	0.00633	0.0106
2.24004	0.00631	0.0102
2.24171	0.00628	0.00981
2.24338	0.00624	0.00947
2.24504	0.00622	0.00916
2.24671	0.0062	0.00887
2.24838	0.00619	0.00862
2.25005	0.00621	0.00837
2.25171	0.00625	0.00812
2.25338	0.00634	0.00786
2.25505	0.00649	0.0076
2.25671	0.00676	0.00732
2.25838	0.0071	0.00705
2.26005	0.00753	0.00679
2.26171	0.00802	0.00652
2.26338	0.00852	0.00628
2.26505	0.00901	0.00607
2.26671	0.00942	0.00586
2.26838	0.00973	0.00568
2.27005	0.00995	0.00551
2.27171	0.0101	0.00535
2.27338	0.0101	0.00521
2.27505	0.0101	0.00509
2.27671	0.01	0.00497
2.27838	0.00992	0.00485
2.28005	0.00981	0.00475
2.28171	0.00971	0.00465
2.28338	0.0096	0.00457
2.28505	0.00952	0.0045
2.28671	0.00945	0.00443
2.28838	0.00939	0.00436
2.29005	0.00935	0.00433
2.29171	0.00932	0.00428
2.29338	0.00933	0.00427
2.29505	0.00939	0.00425
2.29671	0.00956	0.00424
2.29838	0.00982	0.00423
2.30005	0.0102	0.00423
2.30171	0.0105	0.00422
2.30338	0.0109	0.00423
2.30505	0.0113	0.00424
2.30671	0.0117	0.00427
2.30838	0.012	0.0043
2.31005	0.0123	0.00435
2.31171	0.0126	0.00435
2.31338	0.013	0.00435
2.31505	0.0138	0.00438
2.31671	0.015	0.0044
2.31838	0.0166	0.00442
2.32005	0.0185	0.00443
2.32171	0.0206	0.00444
2.32338	0.0229	0.00445
2.32505	0.0255	0.00448
2.32671	0.0281	0.00455
2.32838	0.0309	0.00465
2.33005	0.0337	0.00483
2.33171	0.0365	0.0051
2.33338	0.0396	0.00544
2.33505	0.0428	0.00585
2.33671	0.0463	0.00627
2.33838	0.05	0.00666
2.34005	0.0541	0.00698
2.34171	0.0592	0.0072
2.34338	0.0659	0.00732
2.34505	0.074	0.00731
2.34671	0.0834	0.00723
2.34838	0.0945	0.0071
2.35005	0.108	0.00698
2.35171	0.123	0.00687
2.35338	0.141	0.00677
2.35505	0.162	0.00671
2.35671	0.185	0.00668
2.35838	0.208	0.00665
2.36005	0.233	0.00664
2.36171	0.257	0.00659
2.36338	0.283	0.00654
2.36505	0.308	0.00648
2.36671	0.332	0.0064
2.36838	0.354	0.00634
2.37005	0.375	0.00627
2.37171	0.392	0.00621
2.37338	0.407	0.00618
2.37505	0.42	0.00616
2.37671	0.432	0.00615
2.37838	0.442	0.00616
2.38005	0.45	0.00624
2.38171	0.457	0.00649
2.38338	0.463	0.007
2.38505	0.468	0.00783
2.38671	0.472	0.00891
2.38838	0.475	0.0101
2.39005	0.478	0.0114
2.39171	0.479	0.0125
2.39338	0.481	0.0136
2.39505	0.482	0.0144
2.39671	0.483	0.015
2.39838	0.483	0.0154
2.40005	0.483	0.0157
2.40171	0.482	0.0158
2.40338	0.481	0.0157
2.40505	0.48	0.0157
2.40671	0.479	0.0158
2.40838	0.477	0.016
2.41005	0.475	0.0162
2.41171	0.473	0.0166
2.41338	0.47	0.0169
2.41505	0.468	0.0174
2.41671	0.466	0.0181
2.41838	0.463	0.0189
2.42005	0.459	0.02
2.42172	0.456	0.0211
2.42338	0.453	0.0222
2.42505	0.449	0.0233
2.42672	0.446	0.0243
2.42838	0.442	0.0255
2.43005	0.438	0.027
2.43172	0.434	0.0288
2.43338	0.43	0.0309
2.43505	0.426	0.0333
2.43672	0.422	0.0359
2.43838	0.418	0.0393
2.44005	0.414	0.0437
2.44172	0.41	0.0494
2.44338	0.405	0.0567
2.44505	0.401	0.066
2.44672	0.397	0.0772
2.44838	0.392	0.0894
2.45005	0.388	0.102
2.45172	0.384	0.116
2.45338	0.379	0.131
2.45505	0.375	0.146
2.45672	0.37	0.162
2.45838	0.366	0.178
2.46005	0.361	0.192
2.46172	0.357	0.204
2.46338	0.352	0.214
2.46505	0.348	0.223
2.46672	0.343	0.229
2.46838	0.338	0.235
2.47005	0.334	0.239
2.47172	0.329	0.242
2.47338	0.324	0.243
2.47505	0.32	0.243
2.47672	0.315	0.243
2.47838	0.31	0.242
2.48005	0.306	0.241
2.48172	0.301	0.239
2.48338	0.296	0.237
2.48505	0.291	0.234
2.48672	0.286	0.231
2.48838	0.282	0.228
2.49005	0.277	0.225
2.49172	0.272	0.222
2.49338	0.267	0.218
2.49505	0.262	0.215
2.49672	0.258	0.211
2.49838	0.253	0.208
2.50005	0.248	0.204
2.50172	0.244	0.201
2.50338	0.239	0.198
2.50505	0.235	0.194
2.50672	0.23	0.191
2.50838	0.226	0.188
2.51005	0.222	0.185
2.51172	0.218	0.182
2.51338	0.214	0.179
2.51505	0.21	0.176
2.51672	0.206	0.173
2.51838	0.203	0.171
2.52005	0.199	0.168
2.52172	0.196	0.166
2.52338	0.193	0.163
2.52505	0.19	0.161
2.52672	0.186	0.158
2.52838	0.183	0.156
2.53005	0.18	0.153
2.53172	0.178	0.151
2.53338	0.175	0.149
2.53505	0.172	0.146
2.53672	0.17	0.144
2.53838	0.167	0.141
2.54005	0.165	0.139
2.54172	0.162	0.137
2.54338	0.159	0.134
2.54505	0.157	0.132
2.54672	0.154	0.129
2.54838	0.151	0.127
2.55005	0.148	0.124
2.55172	0.145	0.122
2.55338	0.142	0.119
2.55505	0.139	0.117
2.55672	0.136	0.114
2.55838	0.134	0.112
2.56005	0.131	0.11
2.56172	0.129	0.107
2.56338	0.126	0.105
2.56505	0.124	0.103
2.56672	0.122	0.101
2.56838	0.12	0.0987
2.57005	0.118	0.0966
2.57172	0.116	0.0946
2.57338	0.114	0.0926
2.57505	0.112	0.0907
2.57672	0.11	0.0888
2.57838	0.109	0.0869
2.58005	0.107	0.0851
2.58172	0.105	0.0832
2.58338	0.104	0.0814
2.58505	0.102	0.0797
2.58672	0.101	0.078
2.58839	0.0993	0.0762
2.59005	0.0979	0.0745
2.59172	0.0965	0.0727
2.59339	0.095	0.071
2.59505	0.0935	0.0694
2.59672	0.0921	0.0677
2.59839	0.0906	0.0661
2.60005	0.0892	0.0645
2.60172	0.0878	0.0629
2.60339	0.0865	0.0613
2.60505	0.0852	0.0599
2.60672	0.0839	0.0584
2.60839	0.0826	0.057
2.61005	0.0813	0.0556
2.61172	0.0801	0.0543
2.61339	0.0788	0.0531
2.61505	0.0776	0.0518
2.61672	0.0764	0.0506
2.61839	0.0751	0.0495
2.62005	0.0739	0.0483
2.62172	0.0727	0.0472
2.62339	0.0714	0.0462
2.62505	0.0701	0.0452
2.62672	0.0689	0.0442
2.62839	0.0676	0.0433
2.63005	0.0664	0.0423
2.63172	0.0652	0.0414
2.63339	0.0641	0.0406
2.63505	0.0629	0.0398
2.63672	0.0618	0.039
2.63839	0.0608	0.0383
2.64005	0.0597	0.0376
2.64172	0.0587	0.0368
2.64339	0.0577	0.0362
2.64505	0.0567	0.0355
2.64672	0.0558	0.0349
2.64839	0.0548	0.0342
2.65005	0.0538	0.0336
2.65172	0.0529	0.033
2.65339	0.0519	0.0324
2.65505	0.0509	0.0318
2.65672	0.0499	0.0312
2.65839	0.049	0.0307
2.66005	0.048	0.0301
2.66172	0.0471	0.0295
2.66339	0.0461	0.029
2.66505	0.0452	0.0285
2.66672	0.0442	0.028
2.66839	0.0433	0.0275
2.67005	0.0424	0.027
2.67172	0.0416	0.0265
2.67339	0.0407	0.0261
2.67505	0.0399	0.0257
2.67672	0.039	0.0253
2.67839	0.0382	0.0249
2.68005	0.0374	0.0245
2.68172	0.0367	0.0242
2.68339	0.0359	0.0238
2.68505	0.0352	0.0235
2.68672	0.0345	0.0232
2.68839	0.0338	0.0229
2.69005	0.0332	0.0227
2.69172	0.0325	0.0224
2.69339	0.0319	0.0222
2.69505	0.0313	0.0219
2.69672	0.0307	0.0217
2.69839	0.0302	0.0216
2.70005	0.0296	0.0214
2.70172	0.0291	0.0212
2.70339	0.0285	0.021
2.70505	0.028	0.0209
2.70672	0.0275	0.0208
2.70839	0.027	0.0206
2.71005	0.0265	0.0205
2.71172	0.0261	0.0204
2.71339	0.0256	0.0203
2.71505	0.0252	0.0202
2.71672	0.0248	0.0202
2.71839	0.0244	0.0201
2.72005	0.0239	0.0199
2.72172	0.0235	0.0198
2.72339	0.0232	0.0196
2.72505	0.0228	0.0194
2.72672	0.0224	0.0193
2.72839	0.022	0.0191
2.73005	0.0217	0.0189
2.73172	0.0213	0.0187
2.73339	0.021	0.0185
2.73505	0.0206	0.0183
2.73672	0.0203	0.0182
2.73839	0.02	0.018
2.74005	0.0197	0.0179
2.74172	0.0194	0.0178
2.74339	0.0191	0.0177
2.74505	0.0188	0.0176
2.74672	0.0185	0.0176
2.74839	0.0182	0.0175
2.75006	0.0179	0.0175
2.75172	0.0176	0.0175
2.75339	0.0174	0.0174
2.75506	0.0171	0.0174
2.75672	0.0169	0.0173
2.75839	0.0166	0.0173
2.76006	0.0164	0.0172
2.76172	0.0161	0.0172
2.76339	0.0159	0.0171
2.76506	0.0157	0.0171
2.76672	0.0155	0.017
2.76839	0.0153	0.017
2.77006	0.0151	0.017
2.77172	0.0149	0.017
2.77339	0.0147	0.017
2.77506	0.0145	0.0171
2.77672	0.0143	0.0172
2.77839	0.0141	0.0174
2.78006	0.014	0.0176
2.78172	0.0138	0.0178
2.78339	0.0136	0.0181
2.78506	0.0134	0.0184
2.78672	0.0133	0.0189
2.78839	0.0131	0.0194
2.79006	0.013	0.0202
2.79172	0.0128	0.0213
2.79339	0.0127	0.0226
2.79506	0.0125	0.024
2.79672	0.0123	0.0257
2.79839	0.0122	0.0273
2.80006	0.0121	0.029
2.80172	0.0119	0.0308
2.80339	0.0118	0.0324
2.80506	0.0116	0.034
2.80672	0.0115	0.0354
2.80839	0.0114	0.0368
2.81006	0.0113	0.0381
2.81172	0.0111	0.0394
2.81339	0.011	0.0408
2.81506	0.0109	0.0423
2.81672	0.0108	0.0439
2.81839	0.0107	0.0457
2.82006	0.0106	0.0476
2.82172	0.0105	0.0497
2.82339	0.0104	0.052
2.82506	0.0103	0.0545
2.82672	0.0102	0.0574
2.82839	0.0101	0.0605
2.83006	0.01	0.0639
2.83172	0.00993	0.0673
2.83339	0.00984	0.0707
2.83506	0.00977	0.0741
2.83672	0.0097	0.0773
2.83839	0.00961	0.0803
2.84006	0.00954	0.083
2.84172	0.00947	0.0852
2.84339	0.00941	0.0872
2.84506	0.00933	0.089
2.84672	0.00926	0.0908
2.84839	0.00919	0.0934
2.85006	0.00912	0.0979
2.85172	0.00905	0.106
2.85339	0.00898	0.12
2.85506	0.00892	0.137
2.85672	0.00885	0.156
2.85839	0.00879	0.178
2.86006	0.00872	0.202
2.86172	0.00867	0.229
2.86339	0.00861	0.258
2.86506	0.00854	0.287
2.86672	0.00848	0.314
2.86839	0.00842	0.338
2.87006	0.00836	0.359
2.87172	0.00831	0.376
2.87339	0.00825	0.392
2.87506	0.0082	0.404
2.87672	0.00815	0.415
2.87839	0.00809	0.423
2.88006	0.00803	0.429
2.88172	0.00798	0.433
2.88339	0.00793	0.437
2.88506	0.00787	0.439
2.88672	0.00783	0.439
2.88839	0.00778	0.438
2.89006	0.00773	0.436
2.89172	0.0077	0.434
2.89339	0.00765	0.43
2.89506	0.0076	0.426
2.89672	0.00756	0.421
2.89839	0.00752	0.415
2.90006	0.00746	0.408
2.90172	0.00743	0.402
2.90339	0.00739	0.395
2.90506	0.00736	0.387
2.90672	0.0073	0.38
2.90839	0.00726	0.372
2.91006	0.00722	0.364
2.91172	0.00719	0.356
2.91339	0.00714	0.348
2.91506	0.0071	0.34
2.91673	0.00706	0.333
2.91839	0.00702	0.325
2.92006	0.00699	0.317
2.92173	0.00694	0.309
2.92339	0.00692	0.301
2.92506	0.00688	0.294
2.92673	0.00685	0.286
2.92839	0.00681	0.279
2.93006	0.00676	0.271
2.93173	0.00674	0.265
2.93339	0.00669	0.258
2.93506	0.00665	0.252
2.93673	0.00663	0.246
2.93839	0.00659	0.24
2.94006	0.00657	0.234
2.94173	0.00654	0.229
2.94339	0.00651	0.224
2.94506	0.00648	0.219
2.94673	0.00645	0.214
2.94839	0.00641	0.21
2.95006	0.00639	0.205
2.95173	0.00636	0.201
2.95339	0.00633	0.197
2.95506	0.00631	0.192
2.95673	0.00627	0.188
2.95839	0.00625	0.184
2.96006	0.00623	0.18
2.96173	0.0062	0.176
2.96339	0.00617	0.172
2.96506	0.00615	0.169
2.96673	0.00612	0.165
2.96839	0.00609	0.161
2.97006	0.00607	0.158
2.97173	0.00604	0.155
2.97339	0.00603	0.151
2.97506	0.00599	0.148
2.97673	0.00597	0.145
2.97839	0.00594	0.142
2.98006	0.00592	0.139
2.98173	0.0059	0.137
2.98339	0.00587	0.134
2.98506	0.00585	0.131
2.98673	0.00582	0.129
2.98839	0.0058	0.127
2.99006	0.00578	0.125
2.99173	0.00577	0.123
2.99339	0.00574	0.121
2.99506	0.00573	0.118
2.99673	0.00571	0.116
2.99839	0.0057	0.114
3.00006	0.00568	0.112
3.00173	0.00565	0.11
3.00339	0.00565	0.108
3.00506	0.00563	0.105
3.00673	0.00561	0.103
3.00839	0.0056	0.101
3.01006	0.00557	0.0985
3.01173	0.00557	0.0962
3.01339	0.00555	0.0941
3.01506	0.00554	0.0919
3.01673	0.00553	0.0897
3.01839	0.0055	0.0876
3.02006	0.0055	0.0856
3.02173	0.00548	0.0836
3.02339	0.00546	0.0817
3.02506	0.00543	0.0797
3.02673	0.00542	0.0778
3.02839	0.00541	0.076
3.03006	0.00538	0.0741
3.03173	0.00537	0.0723
3.03339	0.00534	0.0706
3.03506	0.00531	0.0688
3.03673	0.0053	0.0672
3.03839	0.00528	0.0656
3.04006	0.00524	0.0641
3.04173	0.00522	0.0627
3.04339	0.00521	0.0615
3.04506	0.00518	0.0604
3.04673	0.00516	0.0593
3.04839	0.00513	0.0583
3.05006	0.0051	0.0574
3.05173	0.00508	0.0565
3.05339	0.00505	0.0557
3.05506	0.00503	0.0548
3.05673	0.00499	0.0539
3.05839	0.00497	0.0529
3.06006	0.00495	0.052
3.06173	0.00493	0.051
3.06339	0.0049	0.05
3.06506	0.00488	0.0491
3.06673	0.00484	0.0481
3.06839	0.00482	0.0471
3.07006	0.00479	0.0462
3.07173	0.00477	0.0453
3.07339	0.00475	0.0445
3.07506	0.00473	0.0438
3.07673	0.0047	0.0431
3.07839	0.00467	0.0425
3.08006	0.00464	0.042
3.08173	0.00462	0.0416
3.08339	0.0046	0.0413
3.08506	0.00457	0.0411
3.08673	0.00454	0.0409
3.0884	0.00453	0.0406
3.09006	0.0045	0.0404
3.09173	0.00448	0.0401
3.0934	0.00445	0.0399
3.09506	0.00443	0.0395
3.09673	0.00441	0.0392
3.0984	0.00438	0.0388
3.10006	0.00436	0.0383
3.10173	0.00434	0.0379
3.1034	0.00432	0.0374
3.10506	0.00429	0.037
3.10673	0.00428	0.0366
3.1084	0.00426	0.0362
3.11006	0.00424	0.0359
3.11173	0.00422	0.0357
3.1134	0.0042	0.0355
3.11506	0.00418	0.0352
3.11673	0.00417	0.035
3.1184	0.00415	0.0347
3.12006	0.00412	0.0344
3.12173	0.00411	0.0341
3.1234	0.00409	0.0337
3.12506	0.00407	0.0333
3.12673	0.00406	0.033
3.1284	0.00404	0.0327
3.13006	0.00403	0.0324
3.13173	0.00402	0.0322
3.1334	0.004	0.0322
3.13506	0.00398	0.0322
3.13673	0.00396	0.0324
3.1384	0.00395	0.0326
3.14006	0.00393	0.0328
3.14173	0.00392	0.033
3.1434	0.0039	0.0333
3.14506	0.00388	0.0335
3.14673	0.00386	0.0337
3.1484	0.00385	0.0338
3.15006	0.00384	0.0339
3.15173	0.00383	0.0339
3.1534	0.00381	0.0339
3.15506	0.0038	0.0338
3.15673	0.00379	0.0337
3.1584	0.00378	0.0335
3.16006	0.00377	0.0332
3.16173	0.00376	0.0329
3.1634	0.00375	0.0326
3.16506	0.00374	0.0322
3.16673	0.00374	0.0318
3.1684	0.00373	0.0314
3.17006	0.00373	0.031
3.17173	0.00371	0.0306
3.1734	0.0037	0.0301
3.17506	0.00369	0.0297
3.17673	0.00369	0.0293
3.1784	0.00367	0.0288
3.18006	0.00367	0.0283
3.18173	0.00367	0.0279
3.1834	0.00365	0.0274
3.18506	0.00365	0.027
3.18673	0.00364	0.0265
3.1884	0.00363	0.0261
3.19006	0.00363	0.0256
3.19173	0.00361	0.0252
3.1934	0.00359	0.0248
3.19506	0.00359	0.0244
3.19673	0.00359	0.024
3.1984	0.00357	0.0236
3.20006	0.00356	0.0233
3.20173	0.00356	0.0229
3.2034	0.00355	0.0226
3.20506	0.00355	0.0223
3.20673	0.00353	0.022
3.2084	0.00353	0.0217
3.21006	0.00352	0.0214
3.21173	0.00351	0.0212
3.2134	0.0035	0.021
3.21506	0.00349	0.0207
3.21673	0.00348	0.0205
3.2184	0.00348	0.0204
3.22006	0.00347	0.0202
3.22173	0.00346	0.0201
3.2234	0.00345	0.02
3.22506	0.00344	0.0199
3.22673	0.00343	0.0198
3.2284	0.00342	0.0197
3.23006	0.00343	0.0197
3.23173	0.00342	0.0197
3.2334	0.00341	0.0197
3.23506	0.0034	0.0197
3.23673	0.0034	0.0198
3.2384	0.00339	0.0199
3.24006	0.00339	0.0201
3.24173	0.00338	0.0203
3.2434	0.00338	0.0206
3.24506	0.00337	0.0209
3.24673	0.00336	0.0212
3.2484	0.00336	0.0215
3.25007	0.00335	0.0217
3.25173	0.00334	0.0219
3.2534	0.00333	0.022
3.25507	0.00333	0.0221
3.25673	0.00333	0.022
3.2584	0.00332	0.0219
3.26007	0.00332	0.0218
3.26173	0.00331	0.0216
3.2634	0.00331	0.0213
3.26507	0.00329	0.0211
3.26673	0.0033	0.0208
3.2684	0.00329	0.0206
3.27007	0.00328	0.0204
3.27173	0.00328	0.0203
3.2734	0.00327	0.0202
3.27507	0.00327	0.0203
3.27673	0.00327	0.0205
3.2784	0.00327	0.0209
3.28007	0.00326	0.0213
3.28173	0.00324	0.0219
3.2834	0.00324	0.0225
3.28507	0.00323	0.0232
3.28673	0.00323	0.0238
3.2884	0.00322	0.0245
3.29007	0.00321	0.0252
3.29173	0.00321	0.0258
3.2934	0.0032	0.0264
3.29507	0.00319	0.0268
3.29673	0.00319	0.0271
3.2984	0.00318	0.0272
3.30007	0.00318	0.0273
3.30173	0.00317	0.0272
3.3034	0.00316	0.027
3.30507	0.00315	0.0268
3.30673	0.00315	0.0265
3.3084	0.00314	0.0261
3.31007	0.00314	0.0257
3.31173	0.00314	0.0253
3.3134	0.00313	0.0248
3.31507	0.00313	0.0244
3.31673	0.00312	0.0239
3.3184	0.00312	0.0235
3.32007	0.00312	0.0231
3.32173	0.00311	0.0226
3.3234	0.00311	0.0222
3.32507	0.00311	0.0218
3.32673	0.00311	0.0214
3.3284	0.0031	0.0211
3.33007	0.0031	0.0207
3.33173	0.0031	0.0204
[truncated: 4,819 more rows]

## Sheet: SupplementalFigureG
Lane Image J value	Percentage	mLs			Lane Image J value	Percentage	mLs
0	0	0.4			0	0	0.4
5351	0.117108	0.7			3489	0.0660158	0.7
2436	0.0533123	1			7774	0.147093	1
785	0.0171799	1.3			1470	0.027814	1.3
3264	0.0714333	1.6			2043	0.0386558	1.6
13195	0.288775	1.9			23145	0.437929	1.9
12391	0.271179	2.2			12417	0.234944	2.2
6832	0.14952	2.5			1892	0.0357988	2.5
1063	0.023264	2.8			621	0.01175	2.8
376	0.00822883	3.1			0	0	3.1
0	0	3.4			0	0	3.4
0	0	3.7			0	0	3.7
0	0	4.1			0	0	4.1

## Sheet: SupplementalFigure1I
Lane Image J value	Percentage	mLs			Lane Image J value	Percentage	mLs
0	0	0.4			92	0.00151321	0.4
1610	0.0526953	0.7			3426	0.0563505	0.7
10497	0.343567	1			875	0.0143919	1
4365	0.142866	1.3			2414	0.0397053	1.3
503	0.0164632	1.6			3898	0.064114	1.6
356	0.0116519	1.9			5264	0.0865818	1.9
979	0.0320427	2.2			7805	0.128376	2.2
2686	0.0879128	2.5			10563	0.173739	2.5
3301	0.108042	2.8			10818	0.177933	2.8
2201	0.0720388	3.1			8921	0.146732	3.1
2173	0.0711223	3.4			5847	0.0961709	3.4
1259	0.0412071	3.7			875	0.0143919	3.7
623	0.0203908	4.1			0	0	4.1
